# Supplementary material for: Architecture of Parallel Adaptation in Ten Lacustrine Threespine Stickleback Populations from the White Sea Area
Source: Genome Biol Evol. 2019 Aug 12;11(9):2605–18. doi: 10.1093/gbe/evz175 (PMC6761963; doi:10.1093/gbe/evz175)
Supplement: evz175_Supplementary_Data [file evz175_supplementary_data.zip]

Archive with 6 entries (6 files):
- Supporting_Information.pdf
- Table_S2.xlsx
- Table_S3.xlsx
- Table_S4.xlsx
- Table_S7.xls
- Table_S8.xls
