# Supplementary material for: Architecture of Parallel Adaptation in Ten Lacustrine Threespine Stickleback Populations from the White Sea Area
Source: Genome Biol Evol. 2019 Aug 12;11(9):2605–18. doi: 10.1093/gbe/evz175 (PMC6761963; doi:10.1093/gbe/evz175)
Supplement: evz175_Supplementary_Data [file evz175_supplementary_data.zip › Table_S2.xlsx]

## Sheet: Table S2
Chr	Start	End	LN		CAN		KUM		LOB		MAS		SON		MAS3		OG		BG		VOR
1	1018000	1054000					1018000	1054000											1018000	1053000	1018000	1053000
1	12303000	12469000	12304000	12375000									12303000	12448000			12353000	12446000			12353000	12469000
1	13806000	13832000	13806000	13832000	13806000	13832000	13806000	13831000					13806000	13832000			13806000	13832000
1	21213000	21257000	21213000	21257000	21235000	21257000	21213000	21257000									21213000	21231000	21214000	21257000	21213000	21257000
1	21478000	21993000	21478000	21967000	21478000	21967000	21483000	21967000	21478000	21967000	21484000	21993000	21478000	21993000	21478000	21993000	21478000	21967000	21484000	21967000	21478000	21967000
1	22530000	22554000											22530000	22554000
1	26042000	26064000											26042000	26064000							26042000	26064000
2	371000	517000	395000	429000	395000	441000	371000	429000	396000	428000	395000	451000	371000	517000	395000	497000	395000	428000	371000	428000	395000	443000
2	14865000	14947000	14865000	14907000	14865000	14932000	14865000	14933000	14865000	14931000	14865000	14925000	14866000	14933000	14865000	14919000	14865000	14947000	14866000	14931000	14898000	14933000
2	15909000	15930000	15909000	15930000			15909000	15930000	15909000	15930000	15909000	15930000	15909000	15930000			15909000	15930000	15909000	15930000
3	88000	120000	88000	120000			88000	120000					88000	120000	88000	118000	88000	120000	88000	120000	88000	120000
3	5088000	5126000											5088000	5126000	5093000	5112000
3	13784000	13853000											13784000	13853000			13794000	13816000			13820000	13842000
3	15061000	15089000	15072000	15089000			15069000	15089000			15061000	15089000			15072000	15088000	15061000	15089000			15069000	15089000
3	16764000	16793000	16766000	16785000	16766000	16793000							16766000	16790000	16764000	16782000					16765000	16782000
4	11980000	12011000	11983000	12010000	11981000	12011000	11983000	12011000	11981000	12010000	11981000	12011000	11983000	12010000	11981000	12004000	11980000	12011000	11980000	12011000	11980000	12011000
4	12791000	12889000	12791000	12888000	12791000	12888000	12791000	12889000	12794000	12888000	12791000	12888000	12791000	12888000	12791000	12888000	12791000	12888000	12791000	12888000	12791000	12889000
4	13905000	14027000	13925000	13967000	13926000	13981000	13908000	13972000	13925000	14024000	13910000	13965000	13926000	14013000	13926000	14027000	13908000	13972000	13905000	13971000	13926000	14012000
4	16859000	16915000											16859000	16915000
4	18814000	18851000	18815000	18851000	18814000	18851000	18814000	18850000	18814000	18849000	18833000	18851000	18814000	18851000	18814000	18851000	18833000	18851000	18814000	18851000	18814000	18851000
4	19803000	19923000	19803000	19923000	19803000	19923000	19803000	19923000	19804000	19923000	19804000	19923000	19803000	19923000	19803000	19919000	19803000	19920000	19803000	19923000	19804000	19923000
4	20265000	20288000			20265000	20288000	20265000	20288000
4	23909000	23991000	23909000	23991000	23920000	23988000	23924000	23990000	23919000	23991000	23920000	23985000	23941000	23989000	23918000	23990000	23909000	23991000	23945000	23991000	23922000	23989000
4	26001000	26194000			26001000	26194000	26005000	26194000	26005000	26193000	26005000	26194000			26001000	26193000	26001000	26194000	26007000	26194000
4	27497000	27605000	27497000	27539000					27497000	27567000	27497000	27567000					27497000	27567000	27550000	27603000	27498000	27605000
5	2316000	2362000	2326000	2358000	2316000	2360000	2316000	2361000	2316000	2360000	2316000	2362000	2316000	2349000	2316000	2359000	2316000	2362000	2316000	2361000	2316000	2359000
5	2466000	2521000	2479000	2509000	2480000	2508000	2466000	2508000	2478000	2509000	2471000	2508000	2490000	2510000	2467000	2509000	2467000	2519000	2467000	2508000	2466000	2521000
5	7627000	7692000	7627000	7692000													7627000	7692000
6	10512000	10589000	10512000	10547000											10517000	10537000	10565000	10589000
6	12374000	12394000	12374000	12394000
7	417000	437000											418000	437000							418000	437000
7	1869000	1928000	1879000	1903000									1869000	1895000			1873000	1928000			1878000	1928000
7	4584000	4661000	4584000	4623000	4588000	4622000	4585000	4622000	4584000	4624000	4603000	4623000	4605000	4622000	4635000	4661000	4584000	4661000	4584000	4610000	4585000	4661000
7	8038000	8060000	8039000	8060000											8039000	8060000					8039000	8059000
7	12052000	12088000											12052000	12088000
7	14972000	15009000									14980000	15008000	14972000	15009000			14972000	15009000	14972000	15009000
7	17156000	17186000	17157000	17186000	17157000	17186000	17157000	17186000	17157000	17186000	17156000	17184000	17157000	17181000	17157000	17185000	17156000	17185000	17158000	17186000	17157000	17185000
7	17306000	17382000	17306000	17382000	17306000	17325000	17306000	17382000					17306000	17327000	17307000	17382000	17306000	17327000			17307000	17382000
7	17970000	18012000	17970000	18012000			17971000	18011000			17970000	18012000	17971000	18012000			17970000	18012000	17970000	18012000
8	1285000	1306000					1285000	1306000	1285000	1305000	1285000	1306000					1285000	1306000
8	8234000	8269000	8234000	8269000							8234000	8269000	8234000	8269000			8235000	8269000			8234000	8269000
8	9372000	9429000			9372000	9429000	9372000	9413000							9372000	9429000
8	9714000	9795000	9714000	9795000			9718000	9779000					9714000	9795000	9725000	9795000	9714000	9756000	9714000	9779000	9714000	9779000
9	8477000	8606000	8477000	8606000	8477000	8547000	8477000	8547000	8479000	8578000	8478000	8578000	8477000	8498000			8480000	8578000	8477000	8578000	8507000	8578000
9	8884000	8931000	8911000	8931000	8890000	8930000	8900000	8931000	8899000	8931000	8886000	8919000	8884000	8929000			8898000	8931000	8896000	8930000	8896000	8929000
9	9199000	9285000	9199000	9285000	9268000	9285000	9199000	9285000	9199000	9285000	9199000	9285000	9199000	9285000			9199000	9285000	9199000	9285000	9199000	9285000
9	9485000	9600000	9485000	9600000	9485000	9503000	9485000	9600000	9485000	9600000			9485000	9600000			9485000	9597000	9485000	9600000	9485000	9599000
9	9901000	9940000	9901000	9935000	9906000	9940000	9901000	9940000									9901000	9940000	9901000	9940000
9	10271000	10395000	10271000	10395000	10271000	10362000	10327000	10395000	10271000	10361000	10271000	10363000	10271000	10362000	10329000	10359000	10271000	10393000	10271000	10393000	10329000	10361000
9	12155000	12277000			12161000	12236000	12160000	12236000	12162000	12236000	12160000	12236000	12155000	12210000	12164000	12277000	12160000	12277000	12156000	12210000	12218000	12234000
9	14519000	14598000											14519000	14598000
9	16524000	16634000			16566000	16595000	16553000	16579000					16524000	16634000			16553000	16592000	16553000	16588000
9	19079000	19177000	19150000	19177000									19107000	19169000			19079000	19177000			19107000	19125000
10	11270000	11330000	11271000	11292000	11270000	11292000							11270000	11330000
10	12248000	12268000					12248000	12268000					12248000	12268000	12248000	12268000	12248000	12268000			12248000	12268000
10	14974000	15080000	14974000	15029000									15025000	15080000							15061000	15080000
11	3168000	3259000	3168000	3213000	3168000	3213000	3169000	3198000	3179000	3213000	3177000	3213000			3169000	3198000	3168000	3213000	3168000	3198000
11	4275000	4497000													4275000	4480000	4368000	4497000			4367000	4497000
11	5417000	5965000	5430000	5920000	5430000	5965000	5430000	5965000	5417000	5919000	5417000	5920000	5421000	5954000			5428000	5920000	5430000	5920000	5430000	5864000
11	8951000	8986000			8951000	8986000			8958000	8985000			8957000	8986000	8968000	8986000	8958000	8986000	8954000	8986000
11	9033000	9056000	9033000	9056000	9033000	9056000	9034000	9056000									9033000	9056000	9034000	9056000
11	9745000	9778000	9745000	9767000	9746000	9767000	9748000	9767000					9746000	9767000			9758000	9778000			9758000	9777000
11	11803000	11871000	11803000	11822000									11828000	11848000							11813000	11832000
12	2165000	2217000	2165000	2217000			2165000	2216000					2165000	2216000	2165000	2216000			2165000	2216000	2194000	2217000
12	14111000	14234000					14148000	14234000					14111000	14234000	14149000	14234000	14149000	14234000			14210000	14234000
12	14299000	14391000	14299000	14363000	14322000	14363000	14321000	14363000	14329000	14363000	14322000	14363000	14330000	14363000	14321000	14361000	14299000	14361000	14326000	14362000	14330000	14391000
12	14425000	14492000									14435000	14473000	14435000	14492000							14425000	14492000
12	16490000	16547000	16490000	16547000	16490000	16547000	16513000	16547000	16500000	16547000	16513000	16547000	16490000	16547000	16513000	16547000	16502000	16547000	16513000	16547000	16513000	16547000
13	8442000	8464000	8442000	8464000	8442000	8464000	8442000	8464000	8443000	8464000	8442000	8464000	8442000	8464000	8443000	8464000	8442000	8464000	8442000	8464000	8443000	8464000
13	11834000	11858000	11837000	11858000	11838000	11858000	11838000	11858000	11838000	11858000	11837000	11858000	11838000	11858000			11834000	11858000			11834000	11853000
14	4682000	4767000									4682000	4703000	4696000	4767000			4682000	4703000
14	11338000	11371000	11340000	11371000	11338000	11370000	11339000	11371000	11341000	11370000	11339000	11370000	11341000	11370000			11341000	11371000	11339000	11370000	11341000	11371000
14	12607000	12673000	12607000	12673000	12607000	12672000			12607000	12672000			12622000	12641000	12607000	12672000
15	805000	895000											835000	895000
15	7185000	7210000	7185000	7210000			7186000	7210000	7186000	7210000			7185000	7210000			7186000	7210000	7186000	7210000	7186000	7204000
16	4031000	4117000											4034000	4117000							4031000	4056000
16	8692000	8728000																			8692000	8728000
16	13825000	13848000											13825000	13848000
17	120000	282000													120000	282000
18	834000	914000	839000	914000	874000	914000	840000	911000	834000	911000	879000	914000	869000	888000	842000	867000	842000	911000	874000	914000	842000	913000
19	2440000	2601000	2445000	2601000	2444000	2601000	2440000	2601000	2444000	2600000	2444000	2601000	2444000	2601000	2444000	2601000	2445000	2601000	2444000	2601000	2447000	2601000
19	14750000	14816000	14750000	14812000	14750000	14816000	14750000	14816000	14750000	14816000	14750000	14811000	14751000	14816000	14751000	14812000	14751000	14816000	14751000	14816000	14750000	14813000
20	171000	287000					171000	287000			171000	284000							171000	285000	171000	285000
20	3590000	3623000	3590000	3623000	3590000	3623000	3590000	3623000	3590000	3623000	3590000	3623000	3590000	3623000	3590000	3623000	3590000	3623000	3590000	3623000	3597000	3623000
20	8595000	8661000	8595000	8661000	8605000	8661000	8595000	8661000	8598000	8661000	8595000	8661000			8636000	8661000	8598000	8661000	8595000	8661000	8598000	8661000
20	8865000	9014000	8875000	8961000	8875000	8909000	8865000	9014000	8874000	8910000	8874000	9008000			8875000	8961000	8865000	9011000	8865000	9011000	8874000	9010000
20	10906000	10950000	10907000	10929000	10907000	10926000	10907000	10929000	10907000	10928000	10907000	10929000	10907000	10927000	10907000	10926000	10906000	10925000	10907000	10929000	10907000	10950000
20	11716000	11742000	11716000	11742000	11717000	11742000	11716000	11742000	11716000	11742000	11718000	11742000	11719000	11741000	11719000	11741000	11716000	11742000	11719000	11741000	11717000	11742000
21	3501000	3577000													3501000	3577000	3502000	3577000
21	5728000	7495000							5764000	7495000	5728000	7494000	5728000	7494000	5785000	7494000			5765000	7494000
21	7811000	8082000			7860000	8051000	7914000	8051000	7860000	8051000	7841000	8034000	7957000	8051000	7928000	8051000	7838000	8051000	7844000	8051000	7811000	8082000
21	10875000	10899000					10879000	10899000			10877000	10899000	10875000	10899000	10882000	10899000
