# Supplementary material for: Architecture of Parallel Adaptation in Ten Lacustrine Threespine Stickleback Populations from the White Sea Area
Source: Genome Biol Evol. 2019 Aug 12;11(9):2605–18. doi: 10.1093/gbe/evz175 (PMC6761963; doi:10.1093/gbe/evz175)
Supplement: evz175_Supplementary_Data [file evz175_supplementary_data.zip › Table_S3.xlsx]

## Sheet: Table S3
Chr	Start	End	LN		CAN		KUM		LOB		MAS		SON		MAS3		OG		BG		VOR
1	1018000	1054000					1018000	1054000											1018000	1053000	1018000	1053000
1	12303000	12375000	12304000	12375000									12303000	12375000	12354000	12375000					12353000	12375000
1	21213000	21257000	21213000	21257000	21235000	21257000	21213000	21257000									21213000	21231000	21214000	21257000	21213000	21257000
1	21478000	21967000	21478000	21967000	21478000	21967000	21483000	21967000	21478000	21967000	21484000	21967000	21478000	21967000	21478000	21967000	21478000	21967000	21484000	21967000	21478000	21967000
1	26042000	26064000											26042000	26064000							26042000	26064000
2	395000	451000	395000	429000	395000	441000	398000	429000	396000	428000	395000	451000	395000	448000	395000	429000	395000	428000	396000	428000	395000	443000
2	14865000	14947000	14865000	14907000	14865000	14932000	14865000	14933000	14865000	14931000	14865000	14925000	14866000	14933000	14865000	14919000	14865000	14947000	14866000	14931000	14898000	14933000
2	15909000	15930000	15909000	15930000			15909000	15930000	15909000	15930000	15909000	15930000	15909000	15930000			15909000	15930000	15909000	15930000
3	5088000	5126000											5088000	5126000	5093000	5112000
3	13820000	13853000											13834000	13853000							13820000	13842000
3	15061000	15089000	15072000	15089000			15069000	15089000			15061000	15089000			15072000	15088000	15061000	15089000			15069000	15089000
3	16764000	16793000	16766000	16785000	16766000	16793000							16766000	16790000	16764000	16782000					16765000	16782000
4	11980000	12011000	11983000	12010000	11981000	12011000	11983000	12011000	11981000	12010000	11981000	12011000	11983000	12010000	11981000	12004000	11980000	12011000	11980000	12011000	11980000	12011000
4	12791000	12889000	12791000	12888000	12791000	12888000	12791000	12889000	12794000	12888000	12791000	12888000	12791000	12888000	12791000	12888000	12791000	12888000	12791000	12888000	12791000	12889000
4	13905000	13985000	13925000	13967000	13926000	13981000	13908000	13972000	13925000	13974000	13910000	13965000	13926000	13975000	13926000	13985000	13908000	13972000	13905000	13971000	13926000	13977000
4	18814000	18851000	18815000	18851000	18814000	18851000	18814000	18850000	18814000	18849000	18833000	18851000	18814000	18851000	18814000	18851000	18833000	18851000	18814000	18851000	18814000	18851000
4	19803000	19923000	19803000	19923000	19803000	19923000	19803000	19923000	19804000	19923000	19804000	19923000	19803000	19923000	19803000	19919000	19803000	19920000	19803000	19923000	19804000	19923000
4	20265000	20288000			20265000	20288000	20265000	20288000
4	23909000	23991000	23909000	23991000	23920000	23988000	23924000	23990000	23919000	23991000	23920000	23985000	23941000	23989000	23918000	23990000	23909000	23991000	23945000	23991000	23922000	23989000
4	26001000	26194000			26001000	26194000	26005000	26194000	26005000	26193000	26005000	26194000			26001000	26193000	26001000	26194000	26007000	26194000
4	27497000	27541000	27497000	27539000					27497000	27539000	27497000	27538000					27497000	27540000			27498000	27541000
5	2466000	2521000	2479000	2509000	2480000	2508000	2466000	2508000	2478000	2509000	2471000	2508000	2490000	2510000	2467000	2509000	2467000	2519000	2467000	2508000	2466000	2521000
7	1869000	1903000	1879000	1903000									1869000	1895000			1873000	1903000			1878000	1903000
7	8038000	8060000	8039000	8060000											8039000	8060000					8039000	8059000
7	12052000	12088000											12052000	12088000
7	17156000	17186000	17157000	17186000	17157000	17186000	17157000	17186000	17157000	17186000	17156000	17184000	17157000	17181000	17157000	17185000	17156000	17185000	17158000	17186000	17157000	17185000
7	17328000	17382000	17328000	17382000											17328000	17382000					17332000	17382000
7	17970000	18012000	17970000	18012000			17971000	18011000			17970000	18012000	17971000	18012000			17970000	18012000	17970000	18012000
8	8234000	8269000	8234000	8269000							8234000	8269000	8234000	8269000			8235000	8269000			8234000	8269000
8	9714000	9795000	9714000	9795000			9718000	9779000					9714000	9795000	9725000	9795000	9714000	9756000	9714000	9779000	9714000	9779000
9	8506000	8547000	8506000	8547000	8506000	8547000	8508000	8547000			8508000	8546000					8506000	8547000	8507000	8547000	8507000	8546000
9	8556000	8606000	8556000	8606000					8556000	8578000	8556000	8578000					8556000	8578000	8556000	8578000	8556000	8578000
9	8884000	8931000	8911000	8931000	8890000	8930000	8900000	8931000	8899000	8931000	8886000	8919000	8884000	8929000			8898000	8931000	8896000	8930000	8896000	8929000
9	9199000	9241000	9199000	9241000			9199000	9241000	9199000	9241000	9199000	9241000	9199000	9241000			9199000	9238000	9199000	9241000	9199000	9241000
9	9485000	9524000	9485000	9520000	9485000	9503000	9485000	9522000	9485000	9503000	9485000	9524000	9485000	9504000			9485000	9503000	9485000	9503000	9485000	9503000
9	9901000	9940000	9901000	9935000	9906000	9940000	9901000	9940000									9901000	9940000	9901000	9940000
9	10324000	10363000	10324000	10363000	10324000	10362000	10327000	10361000	10329000	10361000	10324000	10363000	10325000	10362000	10329000	10359000	10328000	10363000	10327000	10361000	10329000	10361000
9	12155000	12210000			12161000	12210000	12160000	12209000	12162000	12192000	12160000	12209000	12155000	12210000	12164000	12191000	12160000	12210000	12156000	12210000
10	11270000	11299000	11271000	11292000	11270000	11292000					11271000	11293000	11270000	11299000
10	14974000	15008000	14974000	15008000
11	4350000	4387000			4350000	4369000									4350000	4384000	4368000	4387000			4367000	4387000
11	5417000	5864000	5430000	5864000	5430000	5864000	5430000	5864000	5417000	5862000	5417000	5862000	5421000	5864000			5428000	5864000	5430000	5864000	5430000	5864000
11	8951000	8986000			8951000	8986000			8958000	8985000			8957000	8986000	8968000	8986000	8958000	8986000	8954000	8986000
11	9033000	9056000	9033000	9056000	9033000	9056000	9034000	9056000									9033000	9056000	9034000	9056000
11	9745000	9778000	9745000	9767000	9746000	9767000	9748000	9767000					9746000	9767000			9758000	9778000			9758000	9777000
12	2165000	2217000	2165000	2217000			2165000	2216000					2165000	2216000	2165000	2216000			2165000	2216000	2194000	2217000
12	14210000	14234000					14210000	14234000					14210000	14234000	14210000	14234000	14210000	14234000			14210000	14234000
12	14321000	14363000	14330000	14363000	14322000	14363000	14321000	14363000	14329000	14363000	14322000	14363000	14330000	14363000	14321000	14361000	14321000	14361000	14326000	14362000	14330000	14363000
12	14425000	14492000									14435000	14473000	14435000	14492000							14425000	14492000
12	16490000	16547000	16490000	16547000	16490000	16547000	16513000	16547000	16500000	16547000	16513000	16547000	16490000	16547000	16513000	16547000	16502000	16547000	16513000	16547000	16513000	16547000
13	8442000	8464000	8442000	8464000	8442000	8464000	8442000	8464000	8443000	8464000	8442000	8464000	8442000	8464000	8443000	8464000	8442000	8464000	8442000	8464000	8443000	8464000
14	11338000	11371000	11340000	11371000	11338000	11370000	11339000	11371000	11341000	11370000	11339000	11370000	11341000	11370000			11341000	11371000	11339000	11370000	11341000	11371000
15	7185000	7210000	7185000	7210000			7186000	7210000	7186000	7210000			7185000	7210000			7186000	7210000	7186000	7210000	7186000	7204000
16	4031000	4072000											4034000	4072000							4031000	4056000
16	13825000	13848000											13825000	13848000
18	869000	914000	869000	914000	874000	914000	874000	911000	875000	911000	879000	914000	869000	888000			875000	911000	874000	914000	874000	913000
19	2440000	2601000	2445000	2601000	2444000	2601000	2440000	2601000	2444000	2600000	2444000	2601000	2444000	2601000	2444000	2601000	2445000	2601000	2444000	2601000	2447000	2601000
19	14750000	14816000	14750000	14812000	14750000	14816000	14750000	14816000	14750000	14816000	14750000	14811000	14751000	14816000	14751000	14812000	14751000	14816000	14751000	14816000	14750000	14813000
20	171000	287000					171000	287000			171000	284000							171000	285000	171000	285000
20	3590000	3623000	3590000	3623000	3590000	3623000	3590000	3623000	3590000	3623000	3590000	3623000	3590000	3623000	3590000	3623000	3590000	3623000	3590000	3623000	3597000	3623000
20	8595000	8661000	8595000	8661000	8605000	8661000	8595000	8661000	8598000	8661000	8595000	8661000			8636000	8661000	8598000	8661000	8595000	8661000	8598000	8661000
20	8865000	8910000	8875000	8909000	8875000	8909000	8865000	8910000	8874000	8910000	8874000	8910000			8875000	8909000	8865000	8909000	8865000	8910000	8874000	8909000
20	10906000	10950000	10907000	10929000	10907000	10926000	10907000	10929000	10907000	10928000	10907000	10929000	10907000	10927000	10907000	10926000	10906000	10925000	10907000	10929000	10907000	10950000
20	11716000	11742000	11716000	11742000	11717000	11742000	11716000	11742000	11716000	11742000	11718000	11742000	11719000	11741000	11719000	11741000	11716000	11742000	11719000	11741000	11717000	11742000
21	5764000	7495000							5764000	7495000	5765000	7494000	5764000	7494000	5785000	7494000			5765000	7494000
21	7914000	8051000	7914000	8048000	7976000	8051000	7914000	8051000	7956000	8051000	7929000	8034000	7957000	8051000	7928000	8051000	7914000	8051000	7914000	8051000	7929000	8051000
