# Supplementary material for: Architecture of Parallel Adaptation in Ten Lacustrine Threespine Stickleback Populations from the White Sea Area
Source: Genome Biol Evol. 2019 Aug 12;11(9):2605–18. doi: 10.1093/gbe/evz175 (PMC6761963; doi:10.1093/gbe/evz175)
Supplement: evz175_Supplementary_Data [file evz175_supplementary_data.zip › Table_S4.xlsx]

## Sheet: Table S4
Chr	Start	End	LN		CAN		KUM		LOB		MAS		SON		MAS3		OG		BG		VOR
1	1158000	1193000					1158000	1193000											1158000	1192000	1158000	1192000
1	12789000	12954000	12789000	12861000							12866000	12887000	12789000	12933000			12839000	12931000			12839000	12954000
1	21971000	22007000											21971000	22007000							21972000	21994000
1	26049000	26564000	26075000	26564000	26075000	26564000	26075000	26558000	26075000	26564000	26049000	26558000	26049000	26564000	26049000	26564000	26075000	26564000	26075000	26558000	26075000	26564000
1	26784000	26829000	26785000	26829000	26784000	26806000	26784000	26829000									26811000	26829000	26784000	26828000	26784000	26829000
2	269000	303000	283000	303000	282000	303000	283000	303000			282000	303000	283000	303000	269000	303000	283000	303000	283000	303000	283000	303000
2	861000	1007000	950000	983000	880000	982000	950000	1007000	950000	982000	880000	982000	861000	985000	880000	983000	950000	983000	950000	981000	935000	982000
2	15290000	15373000	15290000	15333000	15290000	15357000	15290000	15358000	15290000	15356000	15290000	15352000	15292000	15358000	15290000	15344000	15290000	15373000	15292000	15356000	15324000	15358000
2	16340000	16361000	16340000	16361000			16340000	16361000	16340000	16361000	16340000	16361000	16340000	16360000			16340000	16361000	16340000	16361000
3	5088000	5126000											5088000	5126000	5093000	5112000
3	15224000	15252000	15235000	15252000			15232000	15252000			15224000	15252000			15236000	15252000	15224000	15252000			15232000	15252000
3	17071000	17099000	17073000	17092000	17073000	17099000							17073000	17097000	17071000	17089000					17072000	17089000
4	11993000	12074000	11995000	12074000	11994000	12025000	11995000	12025000	11993000	12023000	11993000	12023000	11995000	12023000	11993000	12017000	11993000	12023000	11993000	12023000	11993000	12023000
4	12803000	12901000	12803000	12901000	12804000	12901000	12804000	12901000	12807000	12900000	12803000	12900000	12803000	12900000	12804000	12901000	12803000	12900000	12803000	12901000	12803000	12901000
4	13917000	14039000	13938000	13979000	13939000	13994000	13920000	13984000	13938000	13987000	13923000	13986000	13939000	14026000	13939000	14039000	13920000	13984000	13917000	13984000	13939000	14024000
4	20000000	20193000			20001000	20193000	20001000	20189000	20002000	20189000	20001000	20189000			20002000	20193000	20000000	20193000	20000000	20188000
4	22203000	22283000	22203000	22277000	22206000	22273000	22203000	22271000	22203000	22275000	22210000	22275000	22205000	22253000	22204000	22276000	22203000	22283000	22203000	22250000	22205000	22272000
4	26330000	26353000			26330000	26353000	26330000	26353000
4	26695000	26815000	26695000	26815000	26695000	26815000	26695000	26814000	26695000	26814000	26695000	26814000	26695000	26814000	26699000	26814000	26695000	26815000	26695000	26815000	26695000	26814000
4	27767000	27804000	27767000	27804000	27767000	27804000	27768000	27803000	27769000	27804000	27767000	27785000	27767000	27804000	27767000	27804000	27767000	27785000	27767000	27804000	27767000	27804000
5	8337000	8380000	8338000	8368000	8338000	8367000	8339000	8374000	8338000	8369000	8338000	8376000	8337000	8357000	8338000	8379000	8340000	8379000	8339000	8379000	8340000	8380000
7	377000	425000													406000	425000	377000	400000			377000	400000
7	2398000	2457000	2408000	2432000									2398000	2424000			2401000	2457000			2407000	2457000
7	14703000	14739000											14703000	14739000
7	19808000	19837000	19808000	19837000	19808000	19837000	19808000	19837000	19808000	19837000	19808000	19835000	19808000	19832000	19808000	19836000	19808000	19837000	19809000	19837000	19809000	19837000
7	19957000	20033000	19957000	20033000	19957000	19976000	19957000	20033000					19957000	19979000	19959000	20033000	19958000	19979000			19959000	20033000
7	20622000	20664000	20622000	20664000			20623000	20664000			20622000	20663000	20622000	20663000			20622000	20663000
8	9441000	9477000	9442000	9477000							9442000	9476000	9441000	9477000			9443000	9477000			9442000	9476000
8	10921000	11003000	10921000	11003000			10926000	11002000					10922000	11002000	10929000	11002000	10922000	10964000	10922000	10986000	10923000	10986000
9	10006000	10086000			10032000	10081000	10006000	10082000	10006000	10079000	10006000	10082000	10032000	10086000	10006000	10078000	10006000	10081000	10032000	10086000	10007000	10025000
9	11847000	11980000	11847000	11980000	11880000	11971000	11847000	11915000	11881000	11971000	11879000	11971000	11880000	11971000	11885000	11913000	11849000	11980000	11849000	11980000	11881000	11913000
9	12301000	12341000	12306000	12341000	12301000	12336000	12301000	12341000									12301000	12341000	12302000	12341000
9	12642000	12757000	12642000	12757000	12738000	12757000	12642000	12757000	12642000	12757000			12642000	12757000			12644000	12757000	12642000	12757000	12642000	12757000
9	12957000	13043000	12957000	13043000	12957000	12975000	12957000	13043000	12957000	13043000	12957000	13043000	12957000	13043000			12957000	13043000	12957000	13043000	12957000	13043000
9	13308000	13358000	13308000	13330000	13311000	13353000	13310000	13342000	13310000	13343000	13323000	13345000	13314000	13358000			13323000	13344000	13311000	13345000	13323000	13345000
9	13636000	13765000	13636000	13765000	13695000	13765000	13695000	13764000	13664000	13762000	13664000	13764000	13744000	13765000			13664000	13762000	13664000	13765000	13664000	13734000
10	13350000	13410000	13350000	13372000	13350000	13372000							13350000	13410000
10	17352000	17459000	17352000	17387000									17403000	17459000							17440000	17459000
11	5027000	5249000													5027000	5232000	5120000	5249000			5119000	5249000
11	6169000	6718000	6182000	6672000	6182000	6718000	6182000	6718000	6169000	6671000	6169000	6672000	6174000	6706000			6181000	6672000	6182000	6672000	6182000	6616000
11	9729000	9765000			9729000	9765000			9732000	9763000			9735000	9765000	9747000	9764000	9729000	9765000	9732000	9764000
11	9812000	9835000	9812000	9835000	9812000	9835000	9812000	9834000									9812000	9835000	9812000	9834000
11	10525000	10558000	10525000	10548000	10526000	10548000	10528000	10548000					10526000	10548000			10539000	10558000			10539000	10558000
12	4180000	4219000	4180000	4219000	4184000	4201000	4191000	4219000					4191000	4219000	4180000	4219000	4195000	4216000	4191000	4218000	4180000	4218000
12	4368000	4470000	4368000	4470000	4413000	4470000	4368000	4447000	4413000	4460000	4413000	4448000	4368000	4470000	4368000	4448000	4413000	4460000	4368000	4448000	4397000	4448000
12	6468000	6535000									6487000	6525000	6468000	6525000							6469000	6535000
12	6597000	6639000	6597000	6630000	6597000	6639000	6597000	6639000	6598000	6631000	6598000	6638000	6597000	6630000	6599000	6639000	6598000	6639000	6598000	6634000	6597000	6630000
12	6726000	6849000					6726000	6812000					6726000	6849000	6726000	6811000	6726000	6811000			6726000	6750000
13	8452000	8474000	8452000	8474000	8452000	8474000	8452000	8474000	8452000	8473000	8452000	8474000	8452000	8474000	8453000	8474000	8452000	8474000	8452000	8474000	8452000	8474000
14	11761000	11794000	11763000	11794000	11761000	11793000	11763000	11794000	11764000	11793000	11762000	11793000	11764000	11794000			11764000	11794000	11763000	11793000	11764000	11794000
15	7502000	7526000	7502000	7526000			7502000	7526000	7503000	7526000			7502000	7526000			7502000	7526000	7502000	7526000	7502000	7521000
16	4031000	4117000											4034000	4117000							4031000	4056000
16	8697000	8733000																			8697000	8733000
16	13830000	13852000											13830000	13852000
17	7603000	7629000	7603000	7628000	7603000	7629000	7603000	7625000					7603000	7629000	7603000	7628000			7604000	7628000	7603000	7629000
18	838000	914000	839000	914000	874000	914000	840000	911000	838000	911000	879000	914000	869000	888000	842000	868000	842000	911000	874000	914000	842000	913000
19	2603000	2764000	2608000	2764000	2607000	2764000	2603000	2764000	2607000	2763000	2607000	2763000	2607000	2764000	2607000	2764000	2607000	2764000	2607000	2764000	2610000	2764000
19	9606000	9673000	9607000	9672000	9606000	9673000	9607000	9672000	9607000	9673000	9611000	9672000	9612000	9672000	9611000	9672000	9607000	9672000	9607000	9672000	9610000	9672000
20	594000	709000					594000	709000			594000	707000							594000	708000	594000	708000
20	7783000	7808000	7783000	7808000	7783000	7807000	7783000	7808000	7783000	7808000	7783000	7806000	7783000	7805000	7783000	7805000	7783000	7808000	7783000	7805000	7783000	7807000
20	8574000	8618000	8596000	8618000	8598000	8618000	8595000	8618000	8597000	8618000	8596000	8618000	8597000	8618000	8599000	8618000	8596000	8618000	8587000	8618000	8574000	8618000
20	10513000	10659000	10563000	10649000	10615000	10649000	10513000	10650000	10614000	10649000	10514000	10650000			10563000	10649000	10514000	10659000	10514000	10659000	10615000	10650000
20	10863000	10929000	10864000	10929000	10864000	10927000	10863000	10929000	10863000	10929000	10863000	10929000			10863000	10889000	10863000	10929000	10863000	10929000	10863000	10929000
20	15909000	15942000	15909000	15942000	15909000	15942000	15909000	15942000	15909000	15942000	15909000	15942000	15909000	15942000	15909000	15942000	15909000	15941000	15909000	15942000	15909000	15935000
21	9886000	11653000							9917000	11653000	9886000	11652000	9886000	11652000	9944000	11652000			9923000	11653000
21	11969000	12243000			12018000	12243000	12087000	12243000	12018000	12243000	11999000	12225000	12116000	12243000	12086000	12243000	11996000	12243000	12002000	12242000	11969000	12243000
