# Supplementary material for: Architecture of Parallel Adaptation in Ten Lacustrine Threespine Stickleback Populations from the White Sea Area
Source: Genome Biol Evol. 2019 Aug 12;11(9):2605–18. doi: 10.1093/gbe/evz175 (PMC6761963; doi:10.1093/gbe/evz175)
Supplement: evz175_Supplementary_Data [file evz175_supplementary_data.zip › Table_S8.xls]

## Sheet: 1
Chr	#DI	Gene	Start	End	Strand	Gene name	Inferred from BLAST	Description
1		ENSGACG00000005228	992547	1011083	-		*	alpha-2-macroglobulin-like(LOC104926457)
1	1	ENSGACG00000005256	1021759	1022588	+		*	Cyclic AMP-dependent transcription factor ATF-5(LOC104926458)
1	1	ENSGACG00000005257	1034818	1038608	-		*	NF-kappa-B inhibitor zeta-like(LOC104926459)
1	1	ENSGACG00000005259	1053879	1057246	+		*	beta-carotene oxygenase 2(bco2)
1		ENSGACG00000011157	12266911	12293259	-	TRAF4		TNF receptor-associated factor 4
1	2	ENSGACG00000011167	12296023	12304235	-	NEK8		NIMA-related kinase 8
1	2	ENSGACG00000011181	12310291	12314107	+	TLCD1		TLC domain containing 1
1	2	ENSGACG00000011190	12317366	12322274	+	RAB34		RAB34, member RAS oncogene family
1	2	ENSGACG00000011223	12328409	12330059	+	PROCA1		protein interacting with cyclin A1
1	2	ENSGACG00000011230	12338660	12341073	+	CA4 (2 of 3)		carbonic anhydrase IV
1	2	ENSGACG00000022214	12343705	12343791	+
1	2	ENSGACG00000011249	12344724	12345833	-		*	RIMS-binding protein 2-like(LOC103368707)
1	2	ENSGACG00000011251	12349178	12353000	+	YWHAG (2 of 2)		tyrosine 3-monooxygenase/tryptophan 5-monooxygenase activation protein, gamma polypeptide
1	2	ENSGACG00000011259	12361954	12367073	-	CAMKK1 (2 of 2)		calcium/calmodulin-dependent protein kinase kinase 1, alpha
1	2	ENSGACG00000011266	12372779	12375187	-		*	mitochondrial uncoupling protein 2-like(LOC103356713)
1	2	ENSGACG00000011279	12376252	12378489	-		*	C2 calcium dependent domain containing 3(c2cd3)
1	2	ENSGACG00000011281	12379162	12390950	-	C2CD3		C2 calcium-dependent domain containing 3
1	2	ENSGACG00000011291	12393400	12400639	-	P4HA3		prolyl 4-hydroxylase, alpha polypeptide III
1	2	ENSGACG00000011312	12403400	12406806	-		*	olfactory receptor 2AT4(LOC103356725)
1	2	ENSGACG00000011316	12409077	12411083	+	DIABLO (1 of 2)		diablo, IAP-binding mitochondrial protein
1	2	ENSGACG00000011318	12412935	12414241	-		*	mu-type opioid receptor-like(LOC103148556)
1	2	ENSGACG00000011320	12423551	12424445	-		*	olfactory receptor 51T1-like(LOC102288918)
1	2	ENSGACG00000011322	12433155	12433563	+		*	RNA-directed DNA polymerase from mobile element jockey-like(LOC102202539)
1	2	ENSGACG00000011325	12436173	12437337	-		*	olfactory receptor 51T1-like(LOC102288918)
1	2	ENSGACG00000011326	12452945	12454113	-		*	olfactory receptor 51T1-like(LOC102288918)
1	2	ENSGACG00000011330	12463775	12466145	+	DIABLO (2 of 2)		diablo, IAP-binding mitochondrial protein
1		ENSGACG00000014241	21473225	21475291	+
1	4	ENSGACG00000014244	21479069	21491211	+	GART (1 of 2)		phosphoribosylglycinamide formyltransferase, phosphoribosylglycinamide synthetase, phosphoribosylaminoimidazole synthetase
1	4	ENSGACG00000014248	21491727	21492742	-	N6AMT1		N-6 adenine-specific DNA methyltransferase 1 (putative)
1	4	ENSGACG00000014256	21494434	21496950	-	JAGN1 (2 of 3)		jagunal homolog 1 (Drosophila)
1	4	ENSGACG00000014268	21543441	21565537	+	TNS1 (2 of 2)		tensin 1
1	4	ENSGACG00000014274	21559045	21559837	-		*	macrophage mannose receptor 1-like(LOC102081446)
1	4	ENSGACG00000014275	21583617	21587421	+	IGFBP5 (2 of 2)		insulin-like growth factor binding protein 5
1	4	ENSGACG00000014280	21589456	21596643	-	IGFBP2 (1 of 2)		insulin-like growth factor binding protein 2, 36kDa
1	4	ENSGACG00000014289	21600544	21614802	+	STK11IP		serine/threonine kinase 11 interacting protein
1	4	ENSGACG00000014294	21620621	21621984	+		*	gap junction gamma-1 protein-like(LOC104928326)
1	4	ENSGACG00000014296	21624061	21625496	-	INHA		inhibin, alpha
1	4	ENSGACG00000014299	21630257	21663404	+	SPEG (2 of 2)		SPEG complex locus
1	4	ENSGACG00000014313	21665937	21670669	+	CTDSP1 (1 of 2)		CTD (carboxy-terminal domain, RNA polymerase II, polypeptide A) small phosphatase 1
1	4	ENSGACG00000021310	21669701	21669788	+
1	4	ENSGACG00000014321	21674392	21675279	-		*	obscurin like 1(obsl1)
1	4	ENSGACG00000014323	21677573	21684080	-	OBSL1 (2 of 2)		obscurin-like 1
1	4	ENSGACG00000014324	21720886	21730175	+	ATP1A1		ATPase, Na+/K+ transporting, alpha 1 polypeptide
1	4	ENSGACG00000014345	21760543	21783366	-		*	prospero homeobox protein 1-like(LOC103358972)
1	4	ENSGACG00000014349	21856730	21858543	+	CCDC28A		coiled-coil domain containing 28A
1	4	ENSGACG00000014353	21861213	21861551	+	ECT2L		epithelial cell transforming sequence 2 oncogene-like
1	4	ENSGACG00000014358	21871559	21896657	-	FILIP1L		filamin A interacting protein 1-like
1	4	ENSGACG00000014367	21913741	21915030	+		*	stress response protein NST1-like(LOC100700471)
1	4	ENSGACG00000014371	21915271	21916150	+		*	stress response protein NST1-like(LOC100700471)
1	4	ENSGACG00000014373	21932961	21935790	+	COL8A1 (1 of 2)		collagen, type VIII, alpha 1
1	4	ENSGACG00000014376	21938318	21939140	+	JAGN1 (1 of 3)		jagunal homolog 1 (Drosophila)
1	4	ENSGACG00000014378	21946842	21950061	-		*	cyclin Y like 1(ccnyl1)
1	4	ENSGACG00000014388	21953043	21958260	-	GPR180		G protein-coupled receptor 180
1	4	ENSGACG00000014396	21958803	21961593	+	TGDS		TDP-glucose 4,6-dehydratase
1	4	ENSGACG00000014407	21967868	21976464	-		*	ATP-dependent RNA helicase DDX3X-like(LOC103365065)
1		ENSGACG00000014419	21995012	22014777	-	PTGFRN		prostaglandin F2 receptor inhibitor
1	5	ENSGACG00000015201	26016125	26044138	+	HDHD1		haloacid dehalogenase-like hydrolase domain containing 1

## Sheet: 2
Chr	#DI	Gene	Start	End	Strand	Gene name	Inferred from BLAST	Description
2		ENSGACG00000014084	337718	367458	-	CHSY1		chondroitin sulfate synthase 1
2	1	ENSGACG00000014089	372696	376857	-		*	selenoprotein S(selenos)
2	1	ENSGACG00000014092	377232	384513	-	SNRPA1		small nuclear ribonucleoprotein polypeptide A'
2	1	ENSGACG00000014095	394799	412877	+		*	mucin 5AC, oligomeric mucus/gel-forming(muc5ac)
2	1	ENSGACG00000014099	416443	423120	+		*	mucin 5AC, oligomeric mucus/gel-forming(muc5ac)
2	1	ENSGACG00000014109	473042	478908	+		*	intestinal mucin-like protein(LOC103376199)
2	1	ENSGACG00000014114	482932	501158	-	ANO9 (2 of 2)		anoctamin 9
2	1	ENSGACG00000014125	508167	510171	-	TSSC4		tumor suppressing subtransferable candidate 4
2	1	ENSGACG00000014127	512580	517491	+	SHCBP1		SHC SH2-domain binding protein 1
2		ENSGACG00000014130	520248	530212	-	SPG21		spastic paraplegia 21 (autosomal recessive, Mast syndrome)
2		ENSGACG00000014146	531123	533890	+	PDCD7		programmed cell death 7
2		ENSGACG00000016339	14949110	14952196	+	STYX		serine/threonine/tyrosine interacting protein
2		ENSGACG00000016349	14953726	14956485	-	GNPNAT1		glucosamine-phosphate N-acetyltransferase 1
2		ENSGACG00000016355	14958596	14964917	-	AMFR		autocrine motility factor receptor, E3 ubiquitin protein ligase
2	3	ENSGACG00000016534	15904966	15924191	-	IGDCC4		immunoglobulin superfamily, DCC subclass, member 4

## Sheet: 3
Chr	#DI	Gene	Start	End	Strand	Gene name	Inferred from BLAST	Description
3		ENSGACG00000014560	5080350	5084046	+	CYP7A1		cytochrome P450, family 7, subfamily A, polypeptide 1
3	1	ENSGACG00000014566	5088853	5093039	-	BLVRA		biliverdin reductase A
3	1	ENSGACG00000014577	5099790	5101948	+	C7orf44
3	1	ENSGACG00000014579	5109654	5111039	+		*	C-C chemokine receptor type 8-like(LOC104945947)
3	1	ENSGACG00000014581	5122048	5140334	+	CNTNAP2 (2 of 2)		contactin associated protein-like 2
3		ENSGACG00000017393	13764687	13779062	+	CRHR2		corticotropin releasing hormone receptor 2
3	2	ENSGACG00000017395	13783732	13837881	-		*	SLAM family member 6-like(LOC102799029)
3	2	ENSGACG00000017397	13791575	13805483	+
3	2	ENSGACG00000017399	13818366	13820187	+
3	2	ENSGACG00000017400	13841633	13843879	-	MYL3		myosin, light chain 3, alkali; ventricular, skeletal, slow
3	3	ENSGACG00000017652	15066504	15066969	-		*	acyl-coenzyme A thioesterase 3-like(LOC104940910)
3	3	ENSGACG00000017654	15085595	15086060	-		*	acyl-coenzyme A thioesterase 3-like(LOC104940910)
3		ENSGACG00000017655	15101195	15104255	-		*	acyl-coenzyme A thioesterase 1-like(LOC104933607)
3		ENSGACG00000017991	16741833	16753521	-	RANBP9		RAN binding protein 9
3		ENSGACG00000017997	16756133	16757111	+		*	ring finger protein 182(rnf182)
3		ENSGACG00000017999	16756793	16757636	-	RNF182		ring finger protein 182
3	4	ENSGACG00000018000	16761112	16771758	+	FAM134B		family with sequence similarity 134, member B
3	4	ENSGACG00000018003	16775281	16784646	+
3	4	ENSGACG00000018006	16787628	16789640	+	ZNF622		zinc finger protein 622
3	4	ENSGACG00000018008	16791896	16798505	-	MYO10		myosin X

## Sheet: 4
Chr	#DI	Gene	Start	End	Strand	Gene name	Inferred from BLAST	Description
4		ENSGACG00000018221	11966153	11970471	-	FGF16		fibroblast growth factor 16
4	1	ENSGACG00000018224	12003230	12006996	+	ZDHHC15		zinc finger, DHHC-type containing 15
4	1	ENSGACG00000018229	12009443	12013671	-	UPRT		uracil phosphoribosyltransferase (FUR1) homolog (S. cerevisiae)
4		ENSGACG00000018231	12017563	12034833	+	ABCB7		ATP-binding cassette, sub-family B (MDR/TAP), member 7
4	2	ENSGACG00000018298	12660844	12838539	-	VMA21		VMA21 vacuolar H+-ATPase homolog (S. cerevisiae)
4	2	ENSGACG00000018311	12800219	12810446	+	EDA		ectodysplasin A
4	2	ENSGACG00000018312	12814326	12816388	+		*	leucine-rich repeat-containing protein 32-like(LOC104959287)
4	2	ENSGACG00000018313	12822781	12824676	+
4	2	ENSGACG00000018314	12826541	12827369	+	GJB1 (1 of 2)		gap junction protein, beta 1, 32kDa
4	2	ENSGACG00000018315	12844069	12851169	-		*	melatonin receptor type 1C-like(LOC104936099)
4	2	ENSGACG00000018316	12857677	12861775	-	NEURL1B		neuralized homolog 1B (Drosophila)
4	2	ENSGACG00000018318	12886000	12888151	-	DUSP1		dual specificity phosphatase 1
4		ENSGACG00000018319	12895676	12903361	+	ERGIC1		endoplasmic reticulum-golgi intermediate compartment (ERGIC) 1
4		ENSGACG00000018420	13889817	13890939	+	DRD1 (1 of 2)		dopamine receptor D1
4	3	ENSGACG00000018421	13905861	13907114	-		*	msh homeobox 2(msx2)
4	3	ENSGACG00000018422	13917206	13923354	-	CPEB4 (2 of 2)		cytoplasmic polyadenylation element binding protein 4
4	3	ENSGACG00000018432	13930375	13933821	-	STC2		stanniocalcin 2
4	3	ENSGACG00000018433	13971938	13973398	+	NKX2-5		NK2 homeobox 5
4	3	ENSGACG00000018435	13976358	13978693	-	BNIP1 (1 of 2)		BCL2/adenovirus E1B 19kDa interacting protein 1
4	3	ENSGACG00000018438	13979662	13980971	-	ATP6V0E1		ATPase, H+ transporting, lysosomal 9kDa, V0 subunit e1
4	3	ENSGACG00000018439	13982894	13987174	-	RPL26		ribosomal protein L26
4	3	ENSGACG00000018440	14005469	14021244	+	PPP2R2B		protein phosphatase 2, regulatory subunit B, beta
4	3	ENSGACG00000018442	14023861	14025085	+	GPR151		G protein-coupled receptor 151
4		ENSGACG00000018443	14029381	14029801	-
4		ENSGACG00000018444	14030865	14039363	-	ADAM19		ADAM metallopeptidase domain 19
4		ENSGACG00000018882	18796690	18802468	-	PNPLA8 (2 of 2)		patatin-like phospholipase domain containing 8
4		ENSGACG00000018884	18805197	18806515	+		*	[Arg8]-vasotocin receptor-like(LOC103369361)
4		ENSGACG00000018887	18808713	18810269	-	THAP5		THAP domain containing 5
4	4	ENSGACG00000018891	18825356	18828684	+		*	aldose reductase-like(LOC104932146)
4	4	ENSGACG00000018894	18828577	18832101	-		*	aldose reductase-like(LOC104932147)
4		ENSGACG00000018910	18862828	18870435	+	TFEC		transcription factor EC
4	5	ENSGACG00000018957	19844773	19845658	-	C22orf40
4	5	ENSGACG00000018958	19849403	19859507	-	PPARA (2 of 2)		peroxisome proliferator-activated receptor alpha
4	5	ENSGACG00000022207	19861072	19861166	-
4	5	ENSGACG00000021259	19861308	19861412	-
4	5	ENSGACG00000018959	19899772	19905382	+		*	Wnt family member 7B(wnt7b)
4	5	ENSGACG00000018960	19908709	19916119	-	ATXN10		ataxin 10
4	5	ENSGACG00000018964	19916812	19954054	-	FBLN1 (2 of 2)		fibulin 1
4	7	ENSGACG00000019313	23928954	23953125	-	TTLL12		tubulin tyrosine ligase-like family, member 12
4	7	ENSGACG00000019320	23961612	23967201	-	PNPLA3		patatin-like phospholipase domain containing 3
4	7	ENSGACG00000019321	23968607	23982358	+	SULT4A1		sulfotransferase family 4A, member 1
4	8	ENSGACG00000019534	25991277	26008325	+	SETD7		SET domain containing (lysine methyltransferase) 7
4	8	ENSGACG00000019538	26008601	26016327	+		*	hypothetical protein(LOC104921510)
4	8	ENSGACG00000019540	26017891	26019930	-	RAB33B		RAB33B, member RAS oncogene family
4	8	ENSGACG00000019542	26023981	26030561	+	HSPA9		heat shock 70kDa protein 9 (mortalin)
4	8	ENSGACG00000019553	26068047	26070699	-	SLITRK2		SLIT and NTRK-like family, member 2
4	8	ENSGACG00000019554	26153001	26155616	+	ATOH8		atonal homolog 8 (Drosophila)
4	8	ENSGACG00000019555	26166582	26175844	-	TMEM129		transmembrane protein 129
4	8	ENSGACG00000019558	26185664	26190872	-	RNF103		ring finger protein 103
4	8	ENSGACG00000019560	26192143	26203932	-	C4orf29		chromosome 4 open reading frame 29
4		ENSGACG00000019563	26204762	26207411	-	IGBP1		immunoglobulin (CD79A) binding protein 1
4		ENSGACG00000019568	26207851	26212191	-	MAGT1		magnesium transporter 1
4	9	ENSGACG00000019619	27563357	27572709	+	CCRN4L (1 of 2)		CCR4 carbon catabolite repression 4-like (S. cerevisiae)
4	9	ENSGACG00000019621	27574929	27579330	-		*	E74 like ETS transcription factor 2(elf2)
4	9	ENSGACG00000019622	27584930	27586374	-		*	brain acid soluble protein 1-like(LOC103363224)
4	9	ENSGACG00000019623	27588233	27596540	-		*	apoptosis-inducing factor 1, mitochondrial-like(LOC103363219)
4	9	ENSGACG00000019624	27589197	27590516	+
4	9	ENSGACG00000019625	27602725	27614915	+	NAA15 (1 of 2)		N(alpha)-acetyltransferase 15, NatA auxiliary subunit

## Sheet: 5
Chr	#DI	Gene	Start	End	Strand	Gene name	Inferred from BLAST	Description
5		ENSGACG00000003142	2460111	2461901	-		*	5-hydroxytryptamine receptor 3A-like(LOC104937004)
5	1	ENSGACG00000003144	2493309	2497122	-		*	5-hydroxytryptamine receptor 3A-like(LOC103367834)
5	1	ENSGACG00000003149	2500659	2504461	+	LRRC59		leucine rich repeat containing 59
5	1	ENSGACG00000003154	2506376	2507937	-	NAT9		N-acetyltransferase 9 (GCN5-related, putative)
5	1	ENSGACG00000003162	2508825	2511562	-	SYT15		synaptotagmin XV
5	1	ENSGACG00000003164	2512371	2514082	+		*	flocculation protein FLO11-like(LOC102082481)
5	1	ENSGACG00000003168	2517083	2519085	+		*	elastase-1-like(LOC104946523)
5	1	ENSGACG00000003179	2519349	2522307	-	TIMM23B		translocase of inner mitochondrial membrane 23 homolog B (yeast)
5		ENSGACG00000003206	2529849	2539884	-	QKI		QKI, KH domain containing, RNA binding

## Sheet: 7
Chr	#DI	Gene	Start	End	Strand	Gene name	Inferred from BLAST	Description
7	1	ENSGACG00000018947	1800797	1930631	+		*	GTPase IMAP family member 7-like(LOC104951236)
7		ENSGACG00000018963	1852513	1856952	-		*	leukotriene B4 receptor 1-like(LOC104967125)
7		ENSGACG00000018965	1858502	1861407	-	TRIM47 (10 of 16)		tripartite motif containing 47
7	1	ENSGACG00000018972	1870451	1873676	-	TRIM47 (11 of 16)		tripartite motif containing 47
7	1	ENSGACG00000018973	1878018	1879751	-		*	GTPase IMAP family member 7-like(LOC104951236)
7	1	ENSGACG00000018974	1882645	1883763	-		*	GTPase IMAP family member 7-like(LOC104951236)
7	1	ENSGACG00000018975	1909152	1910679	-		*	GTPase IMAP family member 7-like(LOC104951236)
7		ENSGACG00000018976	1929751	1930634	-		*	GTPase IMAP family member 7-like(LOC104951236)
7		ENSGACG00000019888	8020684	8031725	-		*	bifunctional protein NCOAT-like(LOC103364799)
7	2	ENSGACG00000019893	8044554	8045812	-
7		ENSGACG00000019894	8067798	8083111	+		*	receptor-type tyrosine-protein phosphatase H-like(LOC103131688)
7	3	ENSGACG00000020133	12086370	12093191	+	C11orf61
7		ENSGACG00000022172	17148079	17148164	-
7	4	ENSGACG00000020333	17153128	17164064	-	MSN (1 of 2)		moesin
7	4	ENSGACG00000020334	17172023	17175412	-	ZC3H12B		zinc finger CCCH-type containing 12B
7		ENSGACG00000020336	17188064	17195749	-	GAB3		GRB2-associated binding protein 3
7		ENSGACG00000020337	17198386	17200049	+	CXorf57		chromosome X open reading frame 57
7	5	ENSGACG00000020346	17312022	17316228	-	CCDC61		coiled-coil domain containing 61
7	5	ENSGACG00000020347	17317219	17319080	+	ITPKC (2 of 2)		inositol-trisphosphate 3-kinase C
7	5	ENSGACG00000020348	17321253	17323279	+		*	potassium channel subfamily K member 13-like(LOC104945491)
7	5	ENSGACG00000020349	17325570	17329397	-	PPM1N (2 of 2)		protein phosphatase, Mg2+/Mn2+ dependent, 1N (putative)
7	5	ENSGACG00000020350	17331024	17334333	+	RTN2 (2 of 2)		reticulon 2
7	5	ENSGACG00000020351	17349782	17356912	-	PVRL3 (1 of 2)		poliovirus receptor-related 3
7	5	ENSGACG00000020352	17361083	17361968	-		*	olfactory receptor 2T1-like(LOC104945517)
7	5	ENSGACG00000020353	17364540	17370059	-	PPME1		protein phosphatase methylesterase 1
7	5	ENSGACG00000020354	17377058	17379602	+	UCP2		uncoupling protein 2 (mitochondrial, proton carrier)
7	5	ENSGACG00000020355	17379340	17381519	-	DNAJB13		DnaJ (Hsp40) homolog, subfamily B, member 13
7		ENSGACG00000020356	17383658	17389795	-	RAB6C		RAB6C, member RAS oncogene family
7		ENSGACG00000020357	17392818	17405880	+		*	gap junction delta-2 protein-like(LOC103363272)
7		ENSGACG00000020397	17955400	17960127	-		*	estradiol 17-beta-dehydrogenase 12-like(LOC103370083)
7	6	ENSGACG00000020398	17965519	17974749	+	GUCY2D (1 of 2)		guanylate cyclase 2D, membrane (retina-specific)
7	6	ENSGACG00000020399	17978321	17982388	+		*	insulin receptor substrate 1-B-like(LOC104937334)
7	6	ENSGACG00000020400	17991435	17995396	+	SLC25A2		solute carrier family 25 (mitochondrial carrier; ornithine transporter) member 2
7	6	ENSGACG00000020401	18000108	18001516	-		*	transmembrane 4 L6 family member 1-like(LOC104937331)
7	6	ENSGACG00000020402	18002417	18004778	+	MPDU1 (2 of 2)		mannose-P-dolichol utilization defect 1
7	6	ENSGACG00000020403	18007267	18010078	-	SLC25A35		solute carrier family 25, member 35
7		ENSGACG00000020404	18025433	18055295	+	SPTBN2		spectrin, beta, non-erythrocytic 2

## Sheet: 8
Chr	#DI	Gene	Start	End	Strand	Gene name	Inferred from BLAST	Description
8	1	ENSGACG00000007263	8165343	8238725	-	PDE4B (1 of 2)		phosphodiesterase 4B, cAMP-specific
8	1	ENSGACG00000007270	8208427	8335563	+		*	influenza virus NS1A-binding protein homolog A-like(LOC103137286)
8		ENSGACG00000008558	9695226	9702494	+	COMP		cartilage oligomeric matrix protein
8	2	ENSGACG00000008574	9707986	9716644	-	CRTC1 (1 of 2)		CREB regulated transcription coactivator 1
8	2	ENSGACG00000008588	9718629	9720904	-	KLHL26		kelch-like family member 26
8	2	ENSGACG00000008618	9739411	9743332	-
8	2	ENSGACG00000008622	9756534	9773010	+	MAST3 (1 of 2)		microtubule associated serine/threonine kinase 3
8	2	ENSGACG00000008635	9776571	9777916	+	NDUFA7		NADH dehydrogenase (ubiquinone) 1 alpha subcomplex, 7, 14.5kDa
8	2	ENSGACG00000008636	9781453	9788287	+		*	low-density lipoprotein receptor-related protein 8-like(LOC104942693)
8		ENSGACG00000008643	9795740	9797741	+	B3GNT3		UDP-GlcNAc:betaGal beta-1,3-N-acetylglucosaminyltransferase 3
8		ENSGACG00000021677	9800110	9800229	+	5S_rRNA
8		ENSGACG00000021784	9805160	9805279	+	5S_rRNA

## Sheet: 9
Chr	#DI	Gene	Start	End	Strand	Gene name	Inferred from BLAST	Description
9	1	ENSGACG00000017614	8481445	8501946	+	FBXO41		F-box protein 41
9	1	ENSGACG00000017615	8508263	8514221	-	SMOX		spermine oxidase
9	1	ENSGACG00000017626	8538296	8543787	+	RNF24		ring finger protein 24
9	1	ENSGACG00000017630	8547799	8549726	-	CCDC86		coiled-coil domain containing 86
9	1	ENSGACG00000017633	8550323	8555642	+	GLB1		galactosidase, beta 1
9	1	ENSGACG00000017646	8560605	8563259	-	ACY3		aspartoacylase (aminocyclase) 3
9	1	ENSGACG00000017653	8567629	8572176	+		*	neuromedin-K receptor-like(LOC103361415)
9	1	ENSGACG00000017657	8573744	8574831	-		*	erythroblast NAD(P)(+)--arginine ADP-ribosyltransferase-like(LOC104941423)
9	1	ENSGACG00000017658	8576469	8580116	+	CCDC111		coiled-coil domain containing 111
9	1	ENSGACG00000017662	8582120	8588508	-	ACSL1 (1 of 2)		acyl-CoA synthetase long-chain family member 1
9	1	ENSGACG00000017707	8599865	8601626	+	HELT		helt bHLH transcription factor
9		ENSGACG00000017708	8619278	8620266	+	SLC25A4		solute carrier family 25 (mitochondrial carrier; adenine nucleotide translocator), member 4
9		ENSGACG00000017760	8620524	8625406	-	KIAA1430		KIAA1430
9		ENSGACG00000017900	8868124	8871488	+	CNGA1 (2 of 2)		cyclic nucleotide gated channel alpha 1
9	2	ENSGACG00000017903	8877284	8889170	+		*	tachykinin receptor 3(tacr3)
9	2	ENSGACG00000017906	8905882	8910044	+	BDH2		3-hydroxybutyrate dehydrogenase, type 2
9	2	ENSGACG00000017922	8911028	8918032	+		*	mitochondrial sodium/hydrogen exchanger 9B2-like(LOC103369775)
9	2	ENSGACG00000017930	8921189	8924491	-	CISD2		CDGSH iron sulfur domain 2
9	2	ENSGACG00000017932	8928442	8951154	+	SUCLG1		succinate-CoA ligase, alpha subunit
9	3	ENSGACG00000017985	9146193	9334430	-	CTNNA2		catenin (cadherin-associated protein), alpha 2
9	3	ENSGACG00000017992	9231040	9232612	+	LRRTM1		leucine rich repeat transmembrane neuronal 1
9	4	ENSGACG00000018001	9421024	9494931	-		*	integumentary mucin C.1-like(LOC102201731)
9	4	ENSGACG00000018009	9498280	9505137	-	METTL14		methyltransferase like 14
9	4	ENSGACG00000018013	9506264	9520580	+	PRSS12		protease, serine, 12 (neurotrypsin, motopsin)
9	4	ENSGACG00000018022	9526593	9555967	-	NDST4		N-deacetylase/N-sulfotransferase (heparan glucosaminyl) 4
9		ENSGACG00000018088	9887408	9888401	-		*	zinc finger protein 239-like(LOC103366530)
9		ENSGACG00000018090	9892171	9896773	+	EEF1A1		eukaryotic translation elongation factor 1 alpha 1
9	5	ENSGACG00000018097	9900204	9915850	-	KCNQ5 (2 of 2)		potassium voltage-gated channel, KQT-like subfamily, member 5
9	6	ENSGACG00000018193	10258392	10351428	-	RPTOR		regulatory associated protein of MTOR, complex 1
9	6	ENSGACG00000018197	10373733	10376871	+	NPTX1 (1 of 2)		neuronal pentraxin I
9		ENSGACG00000018415	12141326	12142301	+		*	treacle protein-like(LOC104954810)
9	7	ENSGACG00000018416	12158078	12160920	-		*	von Willebrand factor A domain-containing protein 7-like(LOC103368630)
9	7	ENSGACG00000018425	12167261	12168767	+	GPR44 (3 of 3)
9	7	ENSGACG00000018426	12181881	12185638	+	CABP2 (1 of 2)		calcium binding protein 2
9	7	ENSGACG00000018429	12187896	12189566	-	CLEC6A		C-type lectin domain family 6, member A
9	7	ENSGACG00000018430	12189815	12192031	-		*	CD209 antigen-like(LOC104961787)
9	7	ENSGACG00000018431	12195018	12196387	-	NAT8L		N-acetyltransferase 8-like (GCN5-related, putative)
9	7	ENSGACG00000018434	12205496	12207797	-	RTN4RL2 (1 of 2)		reticulon 4 receptor-like 2
9	7	ENSGACG00000018436	12222226	12224676	-		*	beta-crystallin B1-like(LOC104959277)
9	7	ENSGACG00000018448	12228868	12231214	+		*	beta-crystallin A1-like(LOC102201438)
9	7	ENSGACG00000018451	12232711	12238828	-	UNC93B1		unc-93 homolog B1 (C. elegans)
9	7	ENSGACG00000018452	12244130	12245890	-	TIMM10		translocase of inner mitochondrial membrane 10 homolog (yeast)
9	7	ENSGACG00000018454	12257197	12269946	-	CTNND1 (1 of 2)		catenin (cadherin-associated protein), delta 1
9		ENSGACG00000018459	12278203	12284580	+	SLC43A3 (1 of 2)		solute carrier family 43, member 3
9		ENSGACG00000018463	12285565	12286889	-

## Sheet: 10
Chr	#DI	Gene	Start	End	Strand	Gene name	Inferred from BLAST	Description
10		ENSGACG00000007485	11254646	11257110	-	ZBTB8B		zinc finger and BTB domain containing 8B
10	1	ENSGACG00000007492	11267030	11270381	+	HEYL		hairy/enhancer-of-split related with YRPW motif-like
10	1	ENSGACG00000007500	11278661	11291201	-		*	coagulation factor XI-like(LOC104920427)
10	1	ENSGACG00000007507	11295093	11298006	-		*	coagulation factor XI-like(LOC101476310)
10	1	ENSGACG00000007518	11298794	11313897	-
10	1	ENSGACG00000007537	11317504	11320396	-		*	glutathione S-transferase A-like(LOC104920428)
10	1	ENSGACG00000007547	11325772	11366320	-	FHOD3 (2 of 2)		formin homology 2 domain containing 3
10	2	ENSGACG00000009728	14982273	14983437	+
10	2	ENSGACG00000009731	14984299	14987412	-		*	class I histocompatibility antigen, F10 alpha chain-like(LOC102777723)
10	2	ENSGACG00000009744	14993070	14994658	-		*	protein apterous-like(LOC103370625)
10	2	ENSGACG00000009746	14996769	15014430	-	TNXB (1 of 2)		tenascin XB
10	2	ENSGACG00000009753	15025765	15029454	-	ATF6B		activating transcription factor 6 beta
10	2	ENSGACG00000009760	15029688	15032286	-		*	activating transcription factor 6 beta(atf6b)
10	2	ENSGACG00000009762	15033532	15042028	+		*	contactin-6-like(LOC102205394)
10	2	ENSGACG00000009768	15050323	15050986	+
10	2	ENSGACG00000009770	15052015	15053444	+		*	coxsackievirus and adenovirus receptor-like(LOC104956983)
10	2	ENSGACG00000009772	15053873	15061353	-	VPS52		vacuolar protein sorting 52 homolog (S. cerevisiae)
10	2	ENSGACG00000009833	15063626	15068329	-	RING1		ring finger protein 1

## Sheet: 11
Chr	#DI	Gene	Start	End	Strand	Gene name	Inferred from BLAST	Description
11		ENSGACG00000007378	4262050	4267191	-	CSNK1E (2 of 2)		casein kinase 1, epsilon
11	1	ENSGACG00000007421	4271091	4277892	-	TNRC6B (1 of 2)		trinucleotide repeat containing 6B
11	1	ENSGACG00000007426	4285408	4293650	-	CARD10		caspase recruitment domain family, member 10
11	1	ENSGACG00000007443	4306098	4310062	+	CDC42EP1		CDC42 effector protein (Rho GTPase binding) 1
11	1	ENSGACG00000007445	4310073	4313764	-		*	cdc42 effector protein 1-like(LOC104932705)
11	1	ENSGACG00000007447	4322299	4324681	+		*	interferon-induced very large GTPase 1-like(LOC102786198)
11	1	ENSGACG00000007449	4378240	4381177	+		*	interferon-induced very large GTPase 1-like(LOC102786198)
11	1	ENSGACG00000007451	4446709	4449166	+		*	interferon-induced very large GTPase 1-like(LOC102786198)
11	1	ENSGACG00000007452	4496074	4496580	-
11		ENSGACG00000007454	4500951	4505292	-		*	interferon-induced very large GTPase 1-like(LOC102786198)
11		ENSGACG00000008409	5410815	5413266	-	PPPDE2 (1 of 2)
11	2	ENSGACG00000008421	5413899	5424398	+	FLII		flightless I homolog (Drosophila)
11	2	ENSGACG00000008434	5427987	5432735	-	FAM134C		family with sequence similarity 134, member C
11	2	ENSGACG00000008459	5438915	5439993	-		*	potassium voltage-gated channel subfamily H member 4-like(LOC104958099)
11	2	ENSGACG00000008462	5441625	5447170	+	TUBG2		tubulin, gamma 2
11	2	ENSGACG00000008473	5449612	5474517	-	PLEKHH3		pleckstrin homology domain containing, family H (with MyTH4 domain) member 3
11	2	ENSGACG00000008483	5489108	5498480	+	CNTNAP1		contactin associated protein 1
11	2	ENSGACG00000008492	5502919	5513429	-	EZH1		enhancer of zeste homolog 1 (Drosophila)
11	2	ENSGACG00000008501	5518401	5519794	+	RAMP2		receptor (G protein-coupled) activity modifying protein 2
11	2	ENSGACG00000008510	5527323	5527649	-		*	cytolysin RTX-A-like(LOC104944055)
11	2	ENSGACG00000008514	5528932	5530975	-		*	cytolysin RTX-S-2-like(LOC100705576)
11	2	ENSGACG00000008517	5561298	5572291	+	C1QL1 (1 of 2)		complement component 1, q subcomponent-like 1
11	2	ENSGACG00000008519	5633912	5636036	+	CCDC43		coiled-coil domain containing 43
11	2	ENSGACG00000008523	5644967	5646077	+	FZD2		frizzled family receptor 2
11	2	ENSGACG00000008527	5661791	5665608	+		*	myosin light chain kinase, smooth muscle-like(LOC104925897)
11	2	ENSGACG00000008532	5668352	5670404	-		*	coenzyme Q-binding protein COQ10 homolog, mitochondrial-like(LOC104946389)
11	2	ENSGACG00000008535	5671288	5673584	-	HSD17B1P1		hydroxysteroid (17-beta) dehydrogenase 1 pseudogene 1
11	2	ENSGACG00000008544	5691228	5699595	+		*	serine/threonine-protein kinase 17A-like(LOC104925927)
11	2	ENSGACG00000008553	5708600	5717665	-		*	ATPase H+ transporting V0 subunit a1(atp6v0a1)
11	2	ENSGACG00000008605	5720288	5730521	+	PTRF (2 of 2)		polymerase I and transcript release factor
11	2	ENSGACG00000008607	5736634	5744223	+	STAT3		signal transducer and activator of transcription 3 (acute-phase response factor)
11	2	ENSGACG00000008634	5771315	5781666	+		*	signal transducer and activator of transcription 5B-like(LOC104925974)
11	2	ENSGACG00000008641	5818926	5836905	+		*	inactive phospholipase C-like protein 2(LOC104925988)
11	2	ENSGACG00000008648	5842753	5854706	+	KCNH4 (2 of 2)		potassium voltage-gated channel, subfamily H (eag-related), member 4
11	2	ENSGACG00000008659	5870464	5873553	+	RAB5C (2 of 2)		RAB5C, member RAS oncogene family
11	2	ENSGACG00000008679	5875550	5881288	+	KAT2A		K(lysine) acetyltransferase 2A
11	2	ENSGACG00000008740	5884306	5888511	+	DHX58		DEXH (Asp-Glu-X-His) box polypeptide 58
11		ENSGACG00000008756	5977044	5991514	+	ZNF385C (1 of 3)		zinc finger protein 385C
11	3	ENSGACG00000010994	8979540	9007552	+	BAHCC1		BAH domain and coiled-coil containing 1
11		ENSGACG00000011006	9024038	9028104	+	FSCN2 (1 of 2)		fascin homolog 2, actin-bundling protein, retinal (Strongylocentrotus purpuratus)
11		ENSGACG00000011011	9028852	9029881	-
11	4	ENSGACG00000011013	9033917	9038698	+	TMEM235 (1 of 2)		transmembrane protein 235
11		ENSGACG00000011015	9066120	9067557	-	SOCS3		suppressor of cytokine signaling 3

[truncated: 9 more sheets: 12, 13, 14, 15, 16, 18, 19, 20, 21]
